# Supplementary material for: Impact of Ultrasound on a Gluten-Free Composite Flour Based on Rice Flour and Corn Starch for Breadmaking Applications
Source: Foods. 2025 Mar 21;14(7):1094. doi: 10.3390/foods14071094 (PMC11988527; doi:10.3390/foods14071094)
Supplement: Supplementary file 1 [file foods-14-01094-s001.zip]

Archive with 1 entries (1 files):
- foods-3514093-supplementary.pdf
